# Supplementary material for: Iron Limitation in Klebsiella pneumoniae Defines New Roles for Lon Protease in Homeostasis and Degradation by Quantitative Proteomics
Source: Front Microbiol. 2020 Apr 24;11:546. doi: 10.3389/fmicb.2020.00546 (PMC7194016; doi:10.3389/fmicb.2020.00546)
Supplement: TABLE S6 — Significantly different proteins in secretome under replete (10 μM vs. 100 μM) conditions. [file Table_6.XLSX]

## Sheet: Sheet1
(-)log10 p-value	Difference	Protein IDs	Gene name	GOBP name	GOMF name	GOCC name	Keywords	Protein name	Peptides	Sequence coverage [%]	Mol. weight [kDa]	Q-value	Score	LFQ intensity 1	LFQ intensity 2	LFQ intensity 3	LFQ intensity 4	LFQ intensity 5	LFQ intensity 6	LFQ intensity 7	LFQ intensity 8	LFQ intensity 9	LFQ intensity 10	LFQ intensity 11	LFQ intensity 12
2.33369	-2.70592	A6T594	tauC	establishment of localization;transport		cell part;integral to membrane;intrinsic to membrane;membrane;membrane part;plasma membrane	Completeproteome;Membrane;Referenceproteome;Transmembrane;Transmembranehelix;Transport		3	6.9	29.424	0	3.2846	29.9887	29.6825	30.2253	30.0712	28.9358	26.8767	26.0526	27.2789	28.8908	28.9351	29.3186	29.0941
3.38633	-1.77474	A6T5E5	yajI				Completeproteome;Lipoprotein;Referenceproteome		5	36.3	19.344	0	4.396	28.2067	27.7806	27.9702	28.107	26.8535	26.3621	25.9119	25.8378	28.0135	28.1329	27.9787	27.1848
1.83653	-2.73313	A6T634	entF	biosynthetic process;metabolic process	catalytic activity;hydrolase activity;hydrolase activity, acting on ester bonds		Completeproteome;Phosphopantetheine;Referenceproteome		11	11.1	141.68	0	11.536	26.7842	29.4876	26.8875	26.8284	25.2155	23.4009	25.1563	25.2824	25.1888	26.3685	25.9321	25.7731
2.57731	-2.52076	A6T640	entC	biosynthetic process;metabolic process	catalytic activity;intramolecular transferase activity;intramolecular transferase activity, transferring hydroxy groups;isochorismate synthase activity;isomerase activity		Completeproteome;Referenceproteome		10	40.7	42.818	0	20.281	27.8	29.3378	28.1784	27.7194	24.8966	25.9326	26.5704	25.5529	26.7339	25.9547	26.0501	26.0367
3.18752	-2.44766	A6T641	entE	biosynthetic process;cellular biosynthetic process;cellular metabolic process;cellular process;cofactor biosynthetic process;cofactor metabolic process;metabolic process;nonribosomal peptide biosynthetic process;peptide biosynthetic process;peptide metabolic process;siderophore biosynthetic process;siderophore metabolic process	(2,3-dihydroxybenzoyl)adenylate synthase activity;adenylyltransferase activity;catalytic activity;ligase activity;nucleotidyltransferase activity;transferase activity;transferase activity, transferring phosphorus-containing groups		Completeproteome;Ligase;Referenceproteome		3	7.7	59.03	0	30.68	28.41	29.1396	28.0669	28.1508	26.8278	25.5591	25.9413	25.6485	25.7562	27.7518	26.0035	26.9527
2.8543	-1.97968	A6T642	entB		catalytic activity;ether hydrolase activity;hydrolase activity;hydrolase activity, acting on ether bonds;isochorismatase activity;leukotriene-A4 hydrolase activity		Completeproteome;Referenceproteome		8	39.2	31.945	0	8.0753	29.3218	30.2262	28.8328	28.7271	27.3277	27.5084	27.0544	27.2987	25.7711	26.3819	26.7954	27.5931
2.44826	2.27284	A6T684	pagP	biosynthetic process;cellular biosynthetic process;cellular lipid metabolic process;cellular metabolic process;cellular process;glycolipid biosynthetic process;glycolipid metabolic process;lipid A biosynthetic process;lipid A metabolic process;lipid biosynthetic process;lipid metabolic process;membrane lipid biosynthetic process;membrane lipid metabolic process;metabolic process;organophosphate m…	catalytic activity;O-acyltransferase activity;O-palmitoyltransferase activity;palmitoyltransferase activity;transferase activity;transferase activity, transferring acyl groups;transferase activity, transferring acyl groups other than amino-acyl groups	cell outer membrane;cell part;external encapsulating structure part;integral to membrane;intrinsic to membrane;membrane;membrane part;outer membrane	Acyltransferase;Celloutermembrane;Completeproteome;Membrane;Referenceproteome;Signal;Transferase	Lipid A palmitoyltransferase PagP	3	21.2	21.808	0	4.0467	27.1347	25.6323	26.7629	25.0955	28.5001	28.0848	28.5826	28.5493	27.4513	28.7513	28.4071	28.4531
2.06423	-1.72421	A6T8I7	paaH	carboxylic acid metabolic process;cellular ketone metabolic process;cellular lipid metabolic process;cellular metabolic process;cellular process;fatty acid metabolic process;lipid metabolic process;metabolic process;monocarboxylic acid metabolic process;organic acid metabolic process;oxoacid metabolic process;primary metabolic process;small molecule metabolic process	3-hydroxyacyl-CoA dehydrogenase activity;binding;catalytic activity;coenzyme binding;cofactor binding;oxidoreductase activity;oxidoreductase activity, acting on CH-OH group of donors;oxidoreductase activity, acting on the CH-OH group of donors, NAD or NADP as acceptor		Completeproteome;NAD;Oxidoreductase;Referenceproteome		3	9.3	51.015	0	7.5679	28.0403	27.6688	28.0599	27.9704	26.9389	26.0068	26.8484	25.0486	25.9356	26.2479	26.8716	26.4692
2.32049	-2.1566	A6T8I9	paaJ	alcohol catabolic process;alcohol metabolic process;benzene-containing compound metabolic process;carboxylic acid catabolic process;carboxylic acid metabolic process;catabolic process;catechol-containing compound catabolic process;catechol-containing compound metabolic process;cellular aromatic compound metabolic process;cellular catabolic process;cellular ketone metabolic process;cellular metabo…	catalytic activity;transferase activity;transferase activity, transferring acyl groups;transferase activity, transferring acyl groups other than amino-acyl groups		Acyltransferase;Completeproteome;Referenceproteome;Transferase		3	9	42.127	0.0086994	0.11172	28.384	28.48	29.0092	28.4018	27.2967	26.7682	26.4975	25.0861	27.6748	26.6383	26.586	25.9782
3.44226	-1.84308	A6T913	KPN_01653	amine transport;amino acid transport;carboxylic acid transport;establishment of localization;methionine transport;nitrogen compound transport;organic acid transport;organic substance transport;sulfur amino acid transport;sulfur compound transport;transport	active transmembrane transporter activity;adenyl nucleotide binding;adenyl ribonucleotide binding;ATP binding;ATPase activity;ATPase activity, coupled;ATPase activity, coupled to movement of substances;ATPase activity, coupled to transmembrane movement of substances;binding;catalytic activity;hydrolase activity;hydrolase activity, acting on acid anhydrides;hydrolase activity, acting on acid anhyd…	cell part;membrane;plasma membrane	Amino-acidtransport;ATP-binding;Cellmembrane;Completeproteome;Hydrolase;Membrane;Nucleotide-binding;Referenceproteome;Transport		7	37.6	28.39	0	21.88	29.5043	28.926	29.6975	29.4356	28.1048	27.4349	27.1878	27.4637	27.1487	27.0991	27.4808	26.4296
5.08304	-2.1398	A6T915	KPN_01655		binding;catalytic activity;cation binding;ion binding;iron ion binding;metal ion binding;oxidoreductase activity;oxidoreductase activity, acting on paired donors, with incorporation or reduction of molecular oxygen;oxidoreductase activity, acting on paired donors, with incorporation or reduction of molecular oxygen, 2-oxoglutarate as one donor, and incorporation of one atom each of oxygen into bo…		Completeproteome;Iron;Metal-binding;Oxidoreductase;Referenceproteome		10	35.1	38.639	0	80.106	30.1712	30.1727	30.236	30.0972	27.9903	27.6415	28.1265	28.3596	28.377	28.5116	27.932	28.3503
4.61578	-1.25693	A6T957	KPN_01697		binding;carbon-sulfur lyase activity;catalytic activity;cation binding;ion binding;lactoylglutathione lyase activity;lyase activity;metal ion binding		Completeproteome;Referenceproteome		8	65.1	14.405	0	311.39	32.7152	32.281	32.5881	32.4816	31.3888	31.2017	31.1342	31.3134	30.9574	30.6715	30.7511	30.75
3.39066	-1.61867	A6T9L8	KPN_01858		catalytic activity;monooxygenase activity;oxidoreductase activity;oxidoreductase activity, acting on paired donors, with incorporation or reduction of molecular oxygen		Completeproteome;Monooxygenase;Oxidoreductase;Referenceproteome		6	22.3	35.707	0	4.8774	27.2042	27.351	27.3702	27.2317	25.6257	25.0494	26.0311	25.9762	27.0232	26.0227	27.2539	27.1697
2.98028	2.37952	A6TAL7	narJ	cellular component assembly;cellular component assembly at cellular level;cellular component organization;cellular component organization at cellular level;cellular component organization or biogenesis;cellular component organization or biogenesis at cellular level;cellular macromolecular complex assembly;cellular macromolecular complex subunit organization;cellular process;cellular protein compl…			Completeproteome;Referenceproteome		6	44.1	26.479	0	22.46	26.3055	27.2179	27.8366	26.2591	29.1847	29.4875	29.5045	28.9604	29.2073	28.0337	27.7759	28.1333
2.45178	2.09453	A6TAL8	narH	metabolic process;nitrate metabolic process;nitrogen compound metabolic process	binding;catalytic activity;iron-sulfur cluster binding;metal cluster binding;nitrate reductase activity;oxidoreductase activity;oxidoreductase activity, acting on other nitrogenous compounds as donors	cell part;macromolecular complex;nitrate reductase complex;protein complex	Completeproteome;Referenceproteome		24	57.5	57.952	0	106.44	29.0654	29.6847	29.8664	27.974	31.2565	31.4402	31.4459	30.8261	30.8734	28.6259	29.3106	29.8387
3.04402	1.65531	A6TAL9	narG	metabolic process;nitrate metabolic process;nitrogen compound metabolic process	4 iron, 4 sulfur cluster binding;binding;catalytic activity;cation binding;electron carrier activity;ion binding;iron-sulfur cluster binding;metal cluster binding;metal ion binding;molybdenum ion binding;nitrate reductase activity;oxidoreductase activity;oxidoreductase activity, acting on other nitrogenous compounds as donors;transition metal ion binding	cell part;macromolecular complex;nitrate reductase complex;protein complex	4Fe-4S;Completeproteome;Iron;Iron-sulfur;Metal-binding;Molybdenum;Oxidoreductase;Referenceproteome		53	57.6	140.49	0	157.15	30.0297	30.6131	30.7612	29.828	32.3122	31.9916	31.9881	31.5614	31.7726	30.5317	30.7087	31.0982
1.8619	-1.9781	A6TAV9	KPN_02304	cation transport;establishment of localization;ion transport;iron chelate transport;iron ion transport;metal ion transport;siderophore transport;transition metal ion transport;transport	binding;cation binding;ion binding;iron ion binding;metal ion binding;receptor activity;transition metal ion binding	cell outer membrane;cell part;external encapsulating structure part;membrane;outer membrane	Celloutermembrane;Completeproteome;Membrane;Receptor;Referenceproteome;TonBbox		11	21.7	77.349	0	85.213	28.9128	30.0765	28.5615	28.6653	27.4074	27.5122	27.6683	25.7158	25.645	26.1772	26.7752	26.9013
3.65302	1.44559	A6TB21	edd	carbohydrate metabolic process;cellular carbohydrate metabolic process;cellular metabolic process;cellular process;Entner-Doudoroff pathway;metabolic process;primary metabolic process;small molecule metabolic process	carbon-oxygen lyase activity;catalytic activity;hydro-lyase activity;lyase activity;phosphogluconate dehydratase activity		Completeproteome;Lyase;Referenceproteome		28	68.1	64.133	0	323.31	32.0568	32.44	32.7408	32.1269	33.97	33.8535	33.8013	33.522	33.1431	33.0787	33.2369	33.2562
3.55728	-2.76703	A6TBP0	cirA	establishment of localization;transport	receptor activity	cell outer membrane;cell part;external encapsulating structure part;integral to membrane;intrinsic to membrane;membrane;membrane part;outer membrane	Celloutermembrane;Completeproteome;Membrane;Receptor;Referenceproteome;TonBbox;Transmembrane;Transmembranebetastrand		9	19.7	71.126	0	59.472	29.1494	29.8973	28.8549	28.7523	26.2599	27.0552	25.8085	26.462	26.1223	27.3289	26.6802	26.4999
3.12804	1.79316	A6TF05	nirB	metabolic process;nitrate assimilation;nitrate metabolic process;nitrogen compound metabolic process;nitrogen cycle metabolic process	4 iron, 4 sulfur cluster binding;binding;catalytic activity;cation binding;coenzyme binding;cofactor binding;flavin adenine dinucleotide binding;heme binding;ion binding;iron ion binding;iron-sulfur cluster binding;metal cluster binding;metal ion binding;NADP binding;nitrite reductase [NAD(P)H] activity;nucleotide binding;oxidoreductase activity;oxidoreductase activity, acting on other nitrogenou…		4Fe-4S;Completeproteome;Heme;Iron;Iron-sulfur;Metal-binding;Oxidoreductase;Referenceproteome		37	48.1	92.917	0	228.07	29.9252	30.7812	30.8478	29.9983	32.2947	32.3942	32.2714	31.7649	31.8964	30.5314	30.8572	31.2491
2.57905	2.31773	A6TF06	nirD	metabolic process;nitrate assimilation;nitrate metabolic process;nitrogen compound metabolic process;nitrogen cycle metabolic process	2 iron, 2 sulfur cluster binding;binding;catalytic activity;iron-sulfur cluster binding;metal cluster binding;nitrite reductase [NAD(P)H] activity;oxidoreductase activity;oxidoreductase activity, acting on other nitrogenous compounds as donors;oxidoreductase activity, acting on other nitrogenous compounds as donors, with NAD or NADP as acceptor		Completeproteome;Referenceproteome		4	48.1	11.982	0	32.752	27.3713	28.2777	26.2928	27.8499	30.131	30.0402	29.605	29.2865	29.7939	28.2166	28.0488	28.9513
4.88214	1.5592	A6TFK7	yibO	alcohol catabolic process;alcohol metabolic process;carbohydrate catabolic process;carbohydrate metabolic process;catabolic process;cellular carbohydrate catabolic process;cellular carbohydrate metabolic process;cellular metabolic process;cellular process;generation of precursor metabolites and energy;glucose catabolic process;glucose metabolic process;glycolysis;hexose catabolic process;hexose m…	2,3-bisphosphoglycerate-independent phosphoglycerate mutase activity;binding;catalytic activity;cation binding;intramolecular transferase activity;intramolecular transferase activity, phosphotransferases;ion binding;isomerase activity;manganese ion binding;metal ion binding;phosphoglycerate mutase activity;transition metal ion binding	cell part;cytoplasm;intracellular part	Completeproteome;Glycolysis;Isomerase;Manganese;Metal-binding;Referenceproteome	2,3-bisphosphoglycerate-independent phosphoglycerate mutase	25	63.5	55.262	0	214.6	31.6175	31.8444	32.1349	31.9518	33.3807	33.5629	33.5075	33.3343	32.6708	32.6055	32.703	32.7231
1.61651	3.63305	A6TGG7	KPN_04279	biosynthetic process;cellular biosynthetic process;cellular macromolecule biosynthetic process;cellular macromolecule metabolic process;cellular metabolic process;cellular nitrogen compound metabolic process;cellular process;macromolecule biosynthetic process;macromolecule metabolic process;metabolic process;nitrogen compound metabolic process;nucleic acid metabolic process;nucleobase-containing …	binding;DNA binding;nucleic acid binding;nucleic acid binding transcription factor activity;sequence-specific DNA binding transcription factor activity		Completeproteome;DNA-binding;Referenceproteome;Transcription;Transcriptionregulation		3	8.1	34.826	0.0035619	0.62515	25.6322	24.5109	26.7476	25.7366	31.6283	26.9167	27.8836	30.7309	30.2844	30.5537	30.8515	27.3902
4.32294	3.47227	A6TGU4	malE		alpha-glucoside transmembrane transporter activity;carbohydrate transmembrane transporter activity;disaccharide transmembrane transporter activity;glucoside transmembrane transporter activity;maltose transmembrane transporter activity;substrate-specific transmembrane transporter activity;substrate-specific transporter activity;sugar transmembrane transporter activity;transmembrane transporter act…		Completeproteome;Referenceproteome		15	55.3	43.256	0	79.389	27.1866	28.443	27.046	27.4049	30.9347	31.2235	31.1023	30.7091	30.3585	30.5331	29.8034	30.1439
3.16523	2.72258	A6TGU5	malK		active transmembrane transporter activity;adenyl nucleotide binding;adenyl ribonucleotide binding;alpha-glucoside transmembrane transporter activity;ATP binding;ATPase activity;ATPase activity, coupled;ATPase activity, coupled to movement of substances;ATPase activity, coupled to transmembrane movement of substances;binding;carbohydrate transmembrane transporter activity;carbohydrate-importing AT…	ATP-binding cassette (ABC) transporter complex;cell part;macromolecular complex;membrane part;protein complex	ATP-binding;Cellinnermembrane;Cellmembrane;Completeproteome;Hydrolase;Membrane;Nucleotide-binding;Referenceproteome;Sugartransport;Transport	Maltose/maltodextrin import ATP-binding protein MalK	6	17.9	40.643	0	6.3773	25.1925	26.8916	26.737	25.9473	28.8682	29.0196	29.2785	28.4925	28.5567	28.1604	28.5101	28.0416
4.42985	1.73568	A6TGU6	lamB2	establishment of localization;ion transport;transport	alpha-glucoside transmembrane transporter activity;carbohydrate transmembrane transporter activity;channel activity;dextrin transmembrane transporter activity;disaccharide transmembrane transporter activity;glucoside transmembrane transporter activity;maltodextrin transmembrane transporter activity;maltose transmembrane transporter activity;maltose transporting porin activity;passive transmembran…	cell outer membrane;cell part;external encapsulating structure part;macromolecular complex;membrane;membrane part;outer membrane;pore complex;protein complex	Celloutermembrane;Completeproteome;Iontransport;Membrane;Porin;Referenceproteome;Signal;Sugartransport;Transmembrane;Transmembranebetastrand;Transport	Maltoporin 2	15	46.2	47.776	0	215.66	30.2465	30.3231	30.3961	29.9303	32.1831	31.8276	32.1506	31.6776	31.0583	30.9566	30.9917	31.0911
3.71413	2.80248	A6TGU7	malM	carbohydrate transport;establishment of localization;organic substance transport;transport		cell part;periplasmic space	Completeproteome;Referenceproteome		7	27.7	30.413	0	42.1	26.7892	26.5338	26.4121	27.4059	30.3054	29.437	29.5862	29.0222	28.7839	25.7011	25.398	28.1567
4.03263	3.6037	A6THS7	yjiM				Completeproteome;Referenceproteome		10	31.6	42.671	0	21.606	25.8152	26.6214	27.564	26.9705	30.1469	30.5298	30.6416	30.0677	28.6858	28.3648	28.2143	28.4411
1.79737	-3.47094	A6TI16	lasT	cellular macromolecule metabolic process;cellular metabolic process;cellular nitrogen compound metabolic process;cellular process;macromolecule metabolic process;metabolic process;ncRNA metabolic process;ncRNA processing;nitrogen compound metabolic process;nucleic acid metabolic process;nucleobase-containing compound metabolic process;primary metabolic process;RNA metabolic process;RNA processing…	binding;catalytic activity;methyltransferase activity;nucleic acid binding;RNA binding;RNA methyltransferase activity;transferase activity;transferase activity, transferring one-carbon groups	cell part;cytoplasm;intracellular part	Completeproteome;Cytoplasm;Methyltransferase;Referenceproteome;S-adenosyl-L-methionine;Transferase;tRNAprocessing	tRNA (cytidine/uridine-2'-O-)-methyltransferase TrmJ	5	24.1	25.098	0	8.2848	30.0469	30.3448	29.7785	29.9238	25.5433	25.5474	25.4548	29.6646	30.0628	26.3144	29.7115	29.6646
