# Supplementary material for: Iron Limitation in Klebsiella pneumoniae Defines New Roles for Lon Protease in Homeostasis and Degradation by Quantitative Proteomics
Source: Front Microbiol. 2020 Apr 24;11:546. doi: 10.3389/fmicb.2020.00546 (PMC7194016; doi:10.3389/fmicb.2020.00546)
Supplement: TABLE S7 — Significantly different proteins in cellular proteome of Δlon vs. WT strains. [file Table_7.XLSX]

## Sheet: Sheet1
Primer name	Primer sequence
KP_00401_F_Cm	5'-GTG GAG TGT GGC GTC GTC GGC TAC CTG GCG GAC TTT AAA CTA AGA GAG AGC TCT GTG TAG GCT GGA GCT GCT TC-3'
KP_00401_R_Cm	5'-AGT CCG AAA TGA CTT ACC AGC CCT ATT TTT ATT AGC GCA ATT TGC GCA GAA TCA CAT ATG AAT ATC CTC CTT A-3'
KP_00401_F_screen	5'-GCC GTT GAA TGT GTG GAA TA-3'
KP_00401_R_screen	5'-TCA GGA CTG TCA TGC CCT TAC-3'
CAT-R	5'-GCAACTGACTGAAATGCCTC-3'
